# Supplementary material for: Neutrophil-related signature characterizes immune landscape and predicts prognosis of esophageal squamous cell carcinoma
Source: Open Life Sci. 2025 Dec 30;20(1):20251210. doi: 10.1515/biol-2025-1210 (PMC13011612; doi:10.1515/biol-2025-1210)
Supplement: Supplementary file 2 — Supplementary Material [file j_biol-2025-1210_suppl_002.xlsx]

## Sheet: S1
Table S1. Prognostic factor screening by univariate Cox analysis
gene	HR	HR.95L	HR.95H	z	pvalue
TXNIP	1.38259	1.03509	1.84676	2.19345	0.0282751
CAPN1	1.47532	1.00112	2.17413	1.96564	0.0493398
RPS29	2.51663	1.02981	6.1501	2.02439	0.0429302
CCT2	0.441793	0.235903	0.827377	-2.55192	0.0107132
PPIL1	0.636977	0.405812	0.999822	-1.96074	0.0499097
TCF3	0.580162	0.35904	0.937466	-2.22371	0.0261682
DES	1.1551	1.00828	1.32329	2.07891	0.0376254
MMUT	1.41313	1.01673	1.96407	2.05874	0.0395189
TPM1	1.41504	1.04247	1.92077	2.22675	0.0259639
RHOU	1.40364	1.00531	1.9598	1.99106	0.0464745
GGH	0.408105	0.253856	0.656079	-3.69996	0.000215637
WRAP53	1.6047	1.03701	2.48315	2.12312	0.0337435
DPP4	0.781618	0.637332	0.95857	-2.36634	0.0179652
THBS4	1.19633	1.02837	1.39171	2.32243	0.0202098
AQP9	0.797759	0.664856	0.957229	-2.43009	0.015095
CCL17	1.51906	1.13898	2.02597	2.84573	0.00443101
MPL	1.41126	1.06819	1.86451	2.42416	0.0153437
PROK2	0.835069	0.700616	0.995324	-2.01229	0.0441894
CCL16	1.66623	1.06301	2.61176	2.22643	0.0259854

## Sheet: S2
Table S2. Independent prognostic factors identified by multivariate Cox regression
id	coef	HR	HR.95L	HR.95H	pvalue
TPM1	0.256808	1.2928	0.952572	1.75454	0.0993261
RHOU	0.485988	1.62578	1.14221	2.31408	0.00697229
GGH	-0.820548	0.44019	0.260003	0.745253	0.00225435
WRAP53	0.393616	1.48233	0.940364	2.33665	0.090046
DPP4	-0.278876	0.756634	0.602672	0.949927	0.0162825

## Sheet: S3
TableS3. Drug susceptibility prediction results of characteristic genes in the CellMiner database.
Gene	Drug	cor	pvalue
TPM1	JNJ-38877605	0.571075	1.89036e-06
TPM1	XAV-939	0.545523	6.55939e-06
TPM1	Staurosporine	0.542302	7.61855e-06
TPM1	Vinblastine	-0.537462	9.51209e-06
DPP4	Midostaurin	0.523208	1.7937e-05
TPM1	AMG-900	-0.51751	2.29315e-05
TPM1	Sapitinib	0.50633	3.66689e-05
TPM1	BMS-690514	0.50157	4.45602e-05
TPM1	CUDC-305	-0.500834	4.59128e-05
DPP4	ENMD-2076 Precursor	0.494302	5.9676e-05
TPM1	Dasatinib	0.486933	7.97136e-05
DPP4	Perifosine	0.48309	9.24668e-05
WRAP53	Floxuridine	0.469856	0.000152098
DPP4	ENMD-2076	0.464121	0.000187537
TPM1	Tamoxifen	-0.463097	0.00019461
TPM1	By-Product of CUDC-305	-0.45668	0.000244763
TPM1	BP-1-102	-0.448319	0.000327782
TPM1	TAK Plk inhibitor	-0.447739	0.000334406
DPP4	AS-703569	0.445823	0.000357134
TPM1	Actinomycin D	-0.443243	0.000389963
TPM1	Pipamperone	-0.442231	0.000403583
DPP4	Lapachone	-0.438255	0.000461336
TPM1	Midostaurin	0.435781	0.000500984
DPP4	KW-2449	0.431273	0.000581223
WRAP53	Gemcitabine	0.430511	0.000595896
TPM1	Des-fluoro-TAK-960	-0.429486	0.000616147
TPM1	Dexamethasone Decadron	-0.427481	0.000657564
TPM1	Tegafur	-0.427317	0.000661067
TPM1	METHOTREXATE	-0.425049	0.000711178
TPM1	Paclitaxel	-0.424153	0.000731915
TPM1	DOLASTATIN 10	-0.42323	0.000753839
TPM1	Homoharringtonine	-0.421156	0.000805286
DPP4	Staurosporine	0.420942	0.000810796
TPM1	VINORELBINE	-0.41944	0.000850257
DPP4	CYC-116	0.418844	0.000866382
TPM1	Eribulin mesilate	-0.416472	0.000933355
TPM1	Barasertib	-0.415697	0.000956232
DPP4	AZD-5363	0.414028	0.00100724
WRAP53	Cladribine	0.413961	0.00100933
WRAP53	Pipobroman	0.411766	0.00108023
TPM1	Raloxifene	-0.411615	0.00108528
TPM1	Volasertib	-0.40665	0.00126326
TPM1	Salinomycin	-0.406408	0.00127259
TPM1	EMD-534085	-0.403901	0.0013727
RHOU	PX-316	0.403028	0.00140921
TPM1	TAK-960 analog	-0.403007	0.00141012
DPP4	Dasatinib	0.39989	0.00154769
RHOU	BMS-754807	0.395943	0.00173918
DPP4	CH-5132799	0.390366	0.00204586
WRAP53	5-Fluoro deoxy uridine 10mer	0.388025	0.00218839
TPM1	Ixabepilone	-0.387846	0.00219961
TPM1	AT-13387	-0.38514	0.00237614
WRAP53	Thiotepa	0.384856	0.0023954
WRAP53	Cytarabine	0.382311	0.00257409
WRAP53	tfdu	0.381814	0.00261035
TPM1	Tanespimycin	-0.37739	0.00295366
TPM1	Nilotinib	-0.376636	0.003016
WRAP53	Triethylenemelamine	0.373006	0.00333282
TPM1	Saracatinib	0.371672	0.00345645
DPP4	CCT-128930	0.370586	0.00356014
WRAP53	Irinotecan	0.368562	0.00376063
TPM1	GSK-461364	-0.368181	0.00379948
DPP4	MK-2206	0.366589	0.0039657
DPP4	Pictilisib	0.366225	0.00400455
WRAP53	Clofarabine	0.366107	0.00401727
TPM1	Tipifarnib	-0.36563	0.0040689
TPM1	Denileukin Diftitox Ontak	-0.363929	0.00425778
TPM1	Vincristine	-0.363862	0.00426531
TPM1	Dromostanolone Propionate	-0.361017	0.00459912
WRAP53	SNS-314	0.360612	0.00464835
DPP4	Cpd-401	-0.360307	0.00468581
TPM1	BI-2536	-0.359713	0.00475962
TPM1	Oxaliplatin	-0.358564	0.0049051
RHOU	Perifosine	0.358432	0.00492205
DPP4	JNJ-38877605	0.355063	0.00537293
TPM1	geldanamycin analog	-0.355033	0.00537709
TPM1	tic10	-0.354329	0.00547581
RHOU	Varbulin	0.354121	0.00550528
GGH	Quizartinib	0.352261	0.0057751
TPM1	Crizotinib	-0.349978	0.0061222
RHOU	Des-fluoro-TAK-960	0.349634	0.00617604
WRAP53	Pemetrexed	0.349195	0.00624529
DPP4	ITRI-260	0.347857	0.00646085
DPP4	BMS-690514	0.346938	0.00661257
DPP4	1,9-Pyrazoleanthrone	0.345929	0.00678282
DPP4	Sepantronium bromide	-0.344866	0.00696622
TPM1	Cyclophosphamide	-0.344354	0.00705614
TPM1	6-MERCAPTOPURINE	-0.344064	0.00710751
TPM1	ZM-336372	-0.343314	0.00724192
GGH	Denileukin Diftitox Ontak	-0.343195	0.00726335
TPM1	Everolimus	0.340659	0.00773552
TPM1	Fluorouracil	-0.337362	0.00838911
TPM1	XK-469	-0.336919	0.00848065
GGH	Alisertib	0.335802	0.00871489
TPM1	Lomustine	-0.335742	0.00872773
TPM1	Docetaxel	-0.335164	0.00885135
TPM1	HYPOTHEMYCIN	-0.335126	0.00885952
TPM1	TYROTHRICIN	-0.334741	0.00894262
DPP4	BP-1-102	-0.333888	0.00912962
DPP4	Dovitinib	0.333781	0.00915325
WRAP53	HPI-1	-0.333542	0.00920635
TPM1	Cordycepin	-0.331983	0.00955909
RHOU	brigatinib	0.331675	0.00963017
TPM1	Deforolimius	0.328448	0.0104029
RHOU	TAK Plk inhibitor	0.327715	0.0105857
WRAP53	Raltitrexed	0.327457	0.0106509
DPP4	Ponatinib	0.327124	0.0107353
TPM1	Daunorubicin	-0.326715	0.0108396
RHOU	BI-2536	0.326515	0.0108911
TPM1	Sepantronium bromide	-0.326347	0.0109345
DPP4	Imexon	-0.326329	0.0109392
WRAP53	Varbulin	0.326318	0.010942
WRAP53	METHOTREXATE	0.322845	0.0118726
TPM1	AS-703569	0.319762	0.0127553
TPM1	Simvastatin	0.31851	0.0131297
TPM1	Ibrutinib	0.316844	0.0136422
WRAP53	LMP776	0.316209	0.0138421
WRAP53	Topotecan	0.315877	0.0139476
TPM1	Alvespimycin	-0.313897	0.0145913
WRAP53	Mitomycin	0.314476	0.0147313
TPM1	JZL-195	-0.313047	0.0148753
TPM1	Lapachone	-0.312192	0.015166
TPM1	Erlotinib	0.310168	0.0158733
TPM1	ONX-0914	-0.310101	0.0158968
TPM1	Pevonedistat	-0.307825	0.0167269
TPM1	DAUNORUBICIN	-0.307517	0.0168419
TPM1	Daporinad	-0.307014	0.0170312
TPM1	Cytarabine	-0.306872	0.0170853
WRAP53	7-Ethyl-10-hydroxycamptothecin	0.305699	0.017535
TPM1	Parthenolide	-0.305583	0.0175803
RHOU	Eribulin mesilate	0.30359	0.0183696
TPM1	Alisertib	0.303536	0.0183913
TPM1	BN-2629	-0.302304	0.0188952
RHOU	Volasertib	0.302301	0.0188964
RHOU	OSI-027	-0.302011	0.0190167
WRAP53	Cisplatin	0.299457	0.0201037
WRAP53	Chlorambucil	0.298624	0.0204693
WRAP53	Karenitecin	0.297747	0.0208607
TPM1	Quisinostat	-0.297422	0.0210075
WRAP53	Vandetanib	-0.297	0.0211988
GGH	SNS-314	0.296949	0.0212223
DPP4	BMS-754807	0.296049	0.0216363
DPP4	Saracatinib	0.295876	0.0217167
DPP4	Arsenic trioxide	-0.295833	0.0217366
TPM1	DMAPT	-0.29542	0.0219295
TPM1	Lexibulin	-0.294217	0.0225001
GGH	Fenretinide	0.293686	0.0227561
WRAP53	XR-11576	0.293662	0.0227679
TPM1	AMINOFLAVONE	0.293476	0.022858
RHOU	Imexon	-0.292614	0.0232799
TPM1	AZD-8055	0.291882	0.0236436
DPP4	Ifosfamide	-0.2887	0.0252806
RHOU	TAE-684	0.288406	0.0254366
TPM1	XL-147	-0.287393	0.0259799
TPM1	Vorinostat	-0.287056	0.0261632
TPM1	Panobinostat	-0.286842	0.0262801
TPM1	Ribavirin	-0.286727	0.0263428
TPM1	Lenvatinib	0.28629	0.0265831
TPM1	Bleomycin	0.286266	0.0265963
WRAP53	Rebimastat	0.286156	0.0266574
TPM1	LY-294002	0.285778	0.0268671
TPM1	ENMD-2076 Precursor	0.285393	0.0270822
DPP4	Copanlisib	0.284931	0.027342
WRAP53	Triapine	0.284889	0.0273661
RHOU	PLX-4720	-0.28475	0.0274448
RHOU	Linsitinib	0.284261	0.0277229
WRAP53	Uracil mustard	0.2839	0.0279299
TPM1	Entinostat	-0.283841	0.0279642
TPM1	Vemurafenib	-0.283765	0.0280078
TPM1	Irofulven	0.281975	0.0290563
TPM1	AZD-1480	0.281673	0.0292362
TPM1	ABT-737	-0.281085	0.0295892
RHOU	Palbociclib	0.280323	0.0300527
TPM1	Depsipeptide	-0.279926	0.0302966
TPM1	Dabrafenib	-0.279472	0.0305769
GGH	Rebimastat	0.278463	0.0312089
TPM1	Belinostat	-0.277501	0.0318207
TPM1	Estramustine	-0.276331	0.0325795
TPM1	6-THIOGUANINE	-0.276206	0.0326611
TPM1	Palbociclib	-0.275639	0.0330349
TPM1	Epirubicin	-0.275966	0.0331479
WRAP53	MITOXANTRONE	0.275366	0.0332157
WRAP53	Elliptinium Acetate	0.274897	0.033529
TPM1	Ponatinib	0.274762	0.0336196
RHOU	CCT-128930	0.274512	0.033788
GGH	Imiquimod	0.273861	0.0342293
TPM1	SCH-1473759	0.273214	0.0346734
TPM1	Vinorelbine	-0.273114	0.0347424
TPM1	Curcumin	-0.2729	0.0348899
GGH	Lexibulin	-0.272876	0.0349065
DPP4	Adavosertib	0.27262	0.0350849
GGH	Bosutinib	-0.272508	0.035163
WRAP53	Hydroxyurea	0.272391	0.0352441
WRAP53	Melphalan	0.27169	0.0357367
TPM1	SGX-523	0.271013	0.0362183
DPP4	SCH-1473759	0.270743	0.0364115
TPM1	Fludarabine	-0.270218	0.0367903
WRAP53	Imiquimod	0.269547	0.0372786
TPM1	Teglarinad	-0.269214	0.0375228
RHOU	ITRI-260	0.268882	0.0377678
WRAP53	Selumetinib	-0.267564	0.0387541
TPM1	Raltitrexed	-0.267479	0.0388178
TPM1	Luminespib	-0.267395	0.0388818
TPM1	salinomycin	-0.266537	0.0395366
GGH	XR-5944	-0.266434	0.0396156
TPM1	CH-5132799	0.2661	0.0398738
TPM1	Valrubicin	-0.265866	0.0400548
WRAP53	Bleomycin	0.265842	0.0400735
TPM1	Cediranib	0.265251	0.0405349
WRAP53	Deforolimius	0.264539	0.0410971
TPM1	Sunitinib	-0.263758	0.0417204
DPP4	Actinomycin D	-0.263297	0.0420924
DPP4	Hydrastinine HCl	-0.262884	0.0424278
RHOU	GSK-461364	0.262485	0.0427542
WRAP53	Fluorouracil	0.262171	0.0430121
WRAP53	LMP-400	0.260601	0.0443211
RHOU	Lapachone	-0.260577	0.0443415
WRAP53	Voreloxin	0.259994	0.0448367
TPM1	Ispinesib	-0.259233	0.0454886
WRAP53	Carboplatin	0.25922	0.0455001
TPM1	SB-590885	-0.258993	0.0456962
WRAP53	Ezatiostat	-0.258848	0.0458221
DPP4	ZM-336372	-0.258764	0.0458952
TPM1	ENMD-2076	0.25868	0.0459678
GGH	Neratinib	-0.25834	0.046265
RHOU	Dexrazoxane	0.257796	0.046743
TPM1	OSU-03012	-0.256989	0.047459
DPP4	tic10	-0.256799	0.0476284
GGH	SCH-1473759	0.256763	0.0476611
RHOU	ABT-737	0.256757	0.0476669
TPM1	Afatinib	0.254989	0.0492728
TPM1	Doxorubicin	-0.254713	0.0495275
RHOU	Hydrastinine HCl	-0.254666	0.0495714
TPM1	Dinaciclib	-0.254301	0.0499096
WRAP53	ARRY-162	-0.254286	0.0499235
WRAP53	Pyrazoloacridine	0.254276	0.0499335
